# Supplementary material for: First Optimization of Novel, Potent, Selective PDE11A4 Inhibitors for Age-Related Cognitive Decline
Source: J Med Chem. 2023 Oct 20;66(21):14597–608. doi: 10.1021/acs.jmedchem.3c01088 (PMC10641827; doi:10.1021/acs.jmedchem.3c01088)
Supplement: Supplementary file 2 — jm3c01088_si_002.csv [file jm3c01088_si_002.csv]

Compound_ID	SMILES	PDE11A4 IC50 (nM)
1	[H][C@]1(C2)N(C(CN(C)C1=O)=O)[C@H](C3=CC(OCO4)=C4C=C3)C5=C2C6=CC=CC=C6N5	25
2	O=C1C=C(NC2=CC=CC=C2)N(C3=CC=CC=C3)C4=NC(N5CCOCC5)=CC(C(F)(F)F)=C41	0.7
3	CC1=CC(C2=CC=CC=C2)=NC3=CC(C(NC4=CC=C(OCO5)C5=C4)=O)=NN31	N/D
4	O=C(N(CC)CC)C1=C2C(N(C3=CC=CC=C3C)N=C2C)=NC(C4=CC=CS4)=C1	180
5	CC(C=CC=C1)=C1NC2=C3C(N(C4=CC=C(F)C=C4)C=C3C5=CC=CC=C5)=NC=N2	110
6	O=C(N1C2=CC=CC=C2)N3C4=CC=CC=C4SC3=NC1=O	330
7	O=C1C2=C(CCS2)N=C(SCCC)N1C3=CC=CC=C3	280
9a	CC1=NN(C2=CC=CC=C2)C3=NC(C4=CC=CS4)=CC(C(N(CC)CC)=O)=C31	580
9b	CC1=NN(C2=CC=CC=C2)C3=NC(C4=CC=CS4)=CC(C(N5CCCC5)=O)=C31	N/D
9c	CC1=NN(C2=CC=CC=C2)C3=NC(C4=CC=CS4)=CC(C(N5CCC5)=O)=C31	N/D
9d	CC1=NN(C2=CC=CC=C2)C3=NC(C4=CC=CS4)=CC(C(N5CCOCC5)=O)=C31	N/D
9e	CC1=NN(C2=CC=CC=C2)C3=NC(C4=CC=CS4)=CC(C(N5CCN(C)CC5)=O)=C31	N/D
11	CC1=NN(C2=CC=CC=C2)C3=NC=CC(C(N(CC)CC)=O)=C31	N/D
12	CC1=NN(C2=CC=CC=C2)C3=NC(C#N)=CC(C(N(CC)CC)=O)=C31	N/D
13	CC1=NN(C2=CC=CC=C2)C3=NC(N4CCCC4)=CC(C(N(CC)CC)=O)=C31	N/D
14a	CC1=NN(C2=CC=CC=C2)C3=NC(C4=NC=CS4)=CC(C(N(CC)CC)=O)=C31	890
14b	CC1=NN(C2=CC=CC=C2)C3=NC(C4=CC=NN4C)=CC(C(N(CC)CC)=O)=C31	53
14c	CC1=NN(C2=CC=CC=C2)C3=NC(C4=CC=NN4CC)=CC(C(N(CC)CC)=O)=C31	61
14d	CC1=NN(C2=CC=CC=C2)C3=NC(C4=CC=NN4C(C)C)=CC(C(N(CC)CC)=O)=C31	N/D
14e	CC1=NN(C2=CC=CC=C2)C3=NC(C4=NN(C)C=C4)=CC(C(N(CC)CC)=O)=C31	N/D
14f	CC1=NN(C2=CC=CC=C2)C3=NC(C4=CN(C)N=C4)=CC(C(N(CC)CC)=O)=C31	N/D
14g	CC1=NN(C2=CC=CC=C2)C3=NC(C4=CC=NN4)=CC(C(N(CC)CC)=O)=C31	N/D
14h	CC1=NN(C2=CC=CC=C2)C3=NC(C4=CC=NN4C)=CC(C(N5CCCCC5)=O)=C31	4800
14i	CC1=NN(C2=CC=CC=C2)C3=NC(C4=CC=NN4C)=CC(C(NC(C)(C)C)=O)=C31	N/D
14j	CC1=NN(C2=CC=CC=C2)C3=NC(C4=CC=NN4C)=CC(C(N(CCC)C)=O)=C31	630
14k	CC1=NN(C2=CC=CC=C2)C3=NC(C4=CC=NN4C)=CC(C(N(CC)C)=O)=C31	500
15	CC1=NN(C2=CC=CC=C2)C3=NC(C4=NN=C(C)O4)=CC(C(N(CC)CC)=O)=C31	N/D
18a	CC1=NN(C2=CC=CC=C2F)C3=NC(C4=CC=NN4CC)=CC(C(N(CC)CC)=O)=C31	62
18b	CC1=NN(C2=CC=CC(F)=C2)C3=NC(C4=CC=NN4C)=CC(C(N(CC)CC)=O)=C31	N/D
18c	CC1=NN(C2=CC=C(F)C=C2)C3=NC(C4=CC=NN4C)=CC(C(N(CC)CC)=O)=C31	91
18d	CC1=NN(C2=CC=CC=C2Cl)C3=NC(C4=CC=NN4C)=CC(C(N(CC)CC)=O)=C31	51
18e	CC1=NN(C2=CC=C(Cl)C=C2)C3=NC(C4=CC=NN4C)=CC(C(N(CC)CC)=O)=C31	N/D
20a	O=C(N(CC)CC)C1=C2C(N(C3=CC=CC=C3)N=C2)=NC(C4=CC=NN4CC)=C1	270
20b	O=C(N(CC)CC)C1=C2C(N(C3=CC=C(F)C=C3)N=C2)=NC(C4=CC=NN4CC)=C1	N/D
23a	O=C(N(CC)CC)C1=C2C(N(C3=CC=CC=C3)N=C2C(F)(F)F)=NC(C4=CC=NN4C)=C1	81
23b	O=C(N(CC)CC)C1=C2C(N(C3=CC=CC=C3)N=C2C(F)F)=NC(C4=CC=NN4C)=C1	12
25	O=C(N(C([2H])(C([2H])([2H])[2H])[2H])C(C([2H])([2H])[2H])([2H])[2H])C1=C2C(N(C3=CC=CC=C3)N=C2C(F)F)=NC(C4=CC=NN4C)=C1	16
